# Supplementary material for: Defective proteostasis in induced pluripotent stem cell models of frontotemporal lobar degeneration
Source: Transl Psychiatry. 2022 Dec 10;12:508. doi: 10.1038/s41398-022-02274-5 (PMC9734180; doi:10.1038/s41398-022-02274-5)
Supplement: Supplementary file 8 — Supplemental Tables [file 41398_2022_2274_MOESM8_ESM.xlsx]

## Sheet: Supplemental Table 1
Supplemental Table 1: CLEAR sequence containing genes are differentially expressed in MAPT p.R406W brains compared with neuropathology free controls
Gene	Log2 Fold Change	p value	Class
GGH	-1.298	0.000981817	Hydrolases
EPDR1	-1.26796	0.00866973	Unknown function
PPT1	-1.18429	1.01725e-05	Hydrolases
ENTPD4	-0.789383	0.000986782	Hydrolases
HEXB	-0.756618	0.0105358	Hydrolases
PCYOX1	-0.748571	0.000206395	Other functions
ASAH1	-0.718721	0.0232764	Hydrolases
LMBRD1	-0.696247	0.00365611	Membrane transporters
NEU1	-0.573904	0.0442805	Hydrolases
OSTM1	-0.561409	0.0022328	Other functions
SLC17A5	-0.506113	0.00039432	Membrane transporters
GALC	-0.487702	0.0297496	Hydrolases
CTSC	-0.436602	0.00903024	Hydrolases
HPSE	-0.421457	0.0299833	Hydrolases
ABCB9	0.426579	0.0424444	Membrane transporters
MAN2B2	0.465586	0.00192088	Hydrolases
SMPD1	0.507083	0.0151089	Hydrolases
PPT2	0.52613	0.00514554	Hydrolases
GAA	0.636627	0.0315219	Hydrolases
ARSA	0.649603	0.0167851	Hydrolases
CLCN7	0.822884	0.00074872	Membrane transporters
HYAL1	0.839416	0.00315418	Hydrolases
GALNS	0.877758	0.000100064	Hydrolases
TMEM92	0.880528	0.0183836	Unknown function
MAN2B1	1.03173	0.0115894	Hydrolases
ABCA2	1.05685	0.0483098	Membrane transporters
HYAL2	1.18174	0.0218597	Hydrolases
SGSH	1.2212	0.00026487	Hydrolases
CTNS	1.26915	0.00087397	Membrane transporters
IDUA	1.40171	6.76492e-05	Hydrolases
NEU4	1.70366	0.000781875	Hydrolases
LIPA	-0.734013	0.123956	Hydrolases
GLA	-0.668115	0.0834803	Hydrolases
LAPTM5	-0.586344	0.38335	Unknown function
AGA	-0.582385	0.216994	Hydrolases
IFI30	-0.571985	0.592541	Other functions
CTBS	-0.544991	0.0769145	Hydrolases
LAMP2	-0.523677	0.215591	Other functions
CTSK	-0.453687	0.162699	Hydrolases
CREG1	-0.446993	0.130073	Signaling
SCARB2	-0.43605	0.0933851	Membrane transporters
CTSZ	-0.433056	0.379274	Hydrolases
FUCA1	-0.41812	0.35241	Hydrolases
MFSD8	-0.413396	0.071377	Membrane transporters
LGMN	-0.379659	0.336096	Hydrolases
PSAP	-0.375006	0.143607	Other functions
CTSB	-0.325723	0.443929	Hydrolases
MANBA	-0.318512	0.139112	Hydrolases
CTSS	-0.29869	0.506075	Hydrolases
NCSTN	-0.275194	0.224854	Other functions
CLN5	-0.271724	0.226245	Membrane transporters
GLB1	-0.263204	0.172832	Hydrolases
GNS	-0.260609	0.289628	Hydrolases
CD63	-0.20739	0.592332	Other functions
CPVL	-0.206565	0.707053	Hydrolases
NAAA	-0.204035	0.242443	Hydrolases
CTSA	-0.191368	0.393666	Hydrolases
IDS	-0.105209	0.704351	Hydrolases
NPC1	-0.0958682	0.802381	Membrane transporters
LAMP3	-0.0675754	0.785795	Other functions
LAPTM4A	-0.0604512	0.795383	Membrane transporters
TMEM9	-0.0435165	0.823563	Signaling
TMEM55B	-0.039796	0.796727	Hydrolases
GBA	-0.0128669	0.946357	Hydrolases
CTSH	-0.00188534	0.995756	Hydrolases
ACP2	-0.000360783	0.99908	Hydrolases
RNASET2	0.0144104	0.966292	Hydrolases
LAMP1	0.0623247	0.821821	Other functions
NPC2	0.0971742	0.832983	Other functions
CD68	0.0974964	0.880206	Other functions
TMEM74	0.101425	0.741172	Other functions
SLC36A1	0.125441	0.623852	Membrane transporters
SCPEP1	0.150488	0.610627	Hydrolases
ARSB	0.160356	0.331902	Hydrolases
HGSNAT	0.174443	0.530939	Hydrolases
DNASE2	0.181936	0.496438	Hydrolases
HEXA	0.189517	0.337511	Hydrolases
CTSF	0.210173	0.241801	Hydrolases
SIAE	0.215877	0.409186	Hydrolases
MCOLN1	0.230746	0.319699	Membrane transporters
TPP1	0.255396	0.427997	Hydrolases
CTSD	0.260098	0.516328	Hydrolases
LITAF	0.266723	0.564802	Signaling
ARSG	0.266902	0.209649	Hydrolases
GM2A	0.308098	0.295526	Other functions
MPO	0.308431	0.668738	Other functions
CLN3	0.331263	0.161292	Membrane transporters
NAGA	0.498628	0.108853	Hydrolases
GUSB	0.623128	0.0619339	Hydrolases
NAGLU	0.66676	0.107075	Hydrolases
ACP5	1.23265	0.248279	Hydrolases

## Sheet: Supplemental Table 2
Supplemental Table 2: Genes regulated by TFEB expression are altered in MAPT p.R406W brains
Gene	Log2 Fold Change	p value
ATP6V1B2	-1.63884	0.000174415
ATP6V1C1	-1.33323	0.000185176
ATP6V1H	-1.27756	0.000411575
SLC25A40	-1.21275	6.13754e-08
STS	-1.15041	0.0227621
DNAJB4	-1.12966	0.0150228
GSTO1	-1.09471	9.12547e-05
NR1D2	-1.04985	0.0022178
LRRC8B	-0.928711	0.000323745
TMEFF1	-0.882268	0.0027069
PIP4K2C	-0.828103	0.00764744
CLEC17A	-0.815469	0.0337087
CCDC43	-0.814248	0.000890471
ATP6V0B	-0.807977	0.00816282
NUP50	-0.766648	8.69006e-06
LAMB3	-0.759756	0.017739
GNPDA1	-0.726113	0.00171212
ZNF330	-0.723366	0.000875832
ASAH1	-0.718721	0.0232764
NUFIP1	-0.682933	0.00110436
NEDD4L	-0.677395	0.021892
GTF2H1	-0.639238	0.00272389
FNIP2	-0.590569	0.00873833
NEU1	-0.573904	0.0442805
VPS11	-0.572467	0.0012621
AVPI1	-0.569998	0.0320193
RRAGC	-0.549061	0.00993051
FBXO32	-0.508753	0.0465078
CHUK	-0.505046	0.00512883
MFSD1	-0.494626	0.0386123
SLC20A1	-0.479586	0.0453556
MPHOSPH10	-0.469424	0.0216855
TRPM7	-0.460747	0.00556023
MAP3K13	-0.427069	0.00435674
ACBD3	-0.396983	0.0345351
DDI2	-0.368803	0.00114645
C5orf24	-0.348754	0.0272361
C17orf80	-0.266986	0.056894
TBC1D14	0.26412	0.0495216
SFXN3	0.301069	0.0240413
PPP1R13B	0.413161	0.0480868
DVL2	0.461623	0.00918373
SPTBN1	0.527664	0.000784857
WIPI1	0.538776	0.0341227
WDTC1	0.555014	0.00209533
PER3	0.592721	0.00201477
STK19	0.598978	0.000962175
UCK1	0.601657	0.000389498
TACC2	0.606106	0.00183051
VAC14	0.652414	0.000335569
EPS15L1	0.675656	0.000140037
SH3BP2	0.712283	0.0135333
SPNS1	0.721552	0.00317892
NR1D1	0.743137	0.0297984
WDR81	0.746531	0.00505416
SLC2A1	0.791018	0.0298985
CEP250	0.793851	0.000365938
CLCN7	0.822884	0.00074872
SLC26A11	0.834571	0.00025985
PLEKHM1	0.854352	0.000114674
SUV39H1	0.854602	0.000398775
UAP1L1	0.87633	0.0132193
LSS	0.90833	0.0170767
IL16	0.929462	0.0194254
TMEM80	0.936593	0.000914733
RAB3IL1	1.01	0.021298
PLCD1	1.03738	0.00324646
LAMA1	1.04458	0.051435
SLC25A22	1.07003	0.00234343
FAM102A	1.12186	0.00304955
SNX8	1.18168	6.37228e-05
RAD9A	1.18837	3.87504e-05
CABLES1	1.23431	0.00482004
CTNS	1.26915	0.00087397
FAM83G	1.30585	0.0529184
ITPKB	1.35379	0.00217616
CSPG4	1.35969	0.000193841
SBNO2	1.45434	0.00483553
ARAP3	1.55377	0.000539037
SLCO4A1	1.58166	0.0042952
VASN	1.5865	0.00046272
RREB1	1.60726	1.99858e-05
TEAD3	1.65658	0.00145449
SLC26A9	1.73676	0.00912454
FOLR1	1.93586	0.0522443
GLA	-0.668115	0.0834803
HIF1A	-0.594143	0.0666335
PPARGC1A	-0.57048	0.0720613
PTGES	-0.532546	0.0631471
SLC19A2	-0.491383	0.0748769
ATP6V0D1	-0.460223	0.0683488
SH3RF2	-0.447897	0.181407
HEY1	-0.440735	0.0748116
RYBP	-0.439615	0.0771634
INSIG1	-0.424497	0.256039
TCTEX1D2	-0.421432	0.0715764
PCGF1	-0.413854	0.174962
LYPD5	-0.402803	0.186533
RASGRP3	-0.402186	0.509143
UST	-0.354775	0.14856
SLC16A6	-0.3346	0.411354
CYB5R1	-0.329469	0.158125
CTSB	-0.325723	0.443929
CRYAB	-0.315563	0.661659
NAPA	-0.313619	0.211621
PDP2	-0.30166	0.0954771
CAMKK1	-0.300939	0.453682
TAF4B	-0.297424	0.180632
GRAMD1B	-0.293594	0.369991
ATP6V0A1	-0.277491	0.219089
BIRC3	-0.269639	0.615242
HMOX1	-0.267543	0.752146
ESCO1	-0.263407	0.135384
GNS	-0.260609	0.289628
SNAI2	-0.258889	0.58578
SETDB2	-0.254238	0.0822683
PRKAG2	-0.253579	0.214598
DCPS	-0.252493	0.245029
TRIM63	-0.246774	0.871089
AHNAK2	-0.241721	0.528167
SNX27	-0.23627	0.101342
DDX58	-0.234461	0.145531
LINS1	-0.222918	0.253134
VPS18	-0.219655	0.23263
CD63	-0.20739	0.592332
FAM21A	-0.198209	0.165211
GSR	-0.19477	0.200593
CTSA	-0.191368	0.393666
TMEM38B	-0.184271	0.358544
DENND2D	-0.182126	0.767423
HSPBAP1	-0.181914	0.2693
LY6K	-0.181837	0.483568
C12orf49	-0.181768	0.412053
GDF15	-0.167481	0.787829
JPH1	-0.159975	0.586344
ZNF57	-0.158853	0.493479
SLC29A1	-0.151679	0.60025
ZDHHC3	-0.151485	0.2989
CRY1	-0.14007	0.621524
SEMA3D	-0.135834	0.797046
NSMCE2	-0.135117	0.278276
KCNK9	-0.13511	0.749724
ELOVL7	-0.133906	0.673202
TRAPPC2L	-0.127329	0.543973
UGDH	-0.112354	0.684245
MCCC1	-0.112206	0.298286
PPIF	-0.0924441	0.596485
TMEM159	-0.0841656	0.598177
FNBP1L	-0.0828533	0.736011
TNFAIP3	-0.0814919	0.895804
KIFC3	-0.0788274	0.513039
SLC25A16	-0.0704356	0.552219
UPP1	-0.0610185	0.840017
BLVRB	-0.0586776	0.814341
TRAF5	-0.0566756	0.821138
MTMR10	-0.0453798	0.902291
TMEM55B	-0.039796	0.796727
RASD2	-0.0382145	0.924697
HTRA2	-0.0297655	0.862535
RPP25	-0.0270084	0.931316
GRN	-0.0159322	0.975445
GBA	-0.0128669	0.946357
DAB2	-0.00368365	0.99403
RGS16	-0.00183602	0.998008
NIT1	0.00499879	0.973833
ADM	0.00597974	0.99438
UVRAG	0.0084924	0.936974
ANKRD1	0.015342	0.986217
CPA4	0.0202937	0.932674
SYNJ2	0.0223123	0.952063
PSEN2	0.0339087	0.876817
HLA-B	0.0364055	0.950266
PMP22	0.0499473	0.913785
IGF2R	0.0501551	0.826848
LAMP1	0.0623247	0.821821
ATP6V0D2	0.0632034	0.787727
SERTAD2	0.0659046	0.792865
AMPD3	0.0698089	0.841588
BRI3	0.0815538	0.707624
SLC25A25	0.0880528	0.744988
CD68	0.0974964	0.880206
CSTB	0.111946	0.641822
APBB3	0.113694	0.587141
SRRD	0.117196	0.27781
ZSCAN5A	0.139548	0.393515
STOM	0.14019	0.683817
TOM1	0.141398	0.423015
CPA2	0.148946	0.891982
SCPEP1	0.150488	0.610627
SETD4	0.159313	0.253472
SECTM1	0.162127	0.853041
RAB17	0.167835	0.737239
WBP2	0.170712	0.320419
STK17B	0.181065	0.542848
ZCCHC8	0.188412	0.307793
TMCC3	0.189038	0.692458
HEXA	0.189517	0.337511
CHRM4	0.200391	0.690059
CTSF	0.210173	0.241801
CD300C	0.212707	0.783713
EPS8	0.220783	0.529366
CLCN6	0.225938	0.103715
MCOLN1	0.230746	0.319699
CHKA	0.232719	0.352833
TPP1	0.255396	0.427997
CTSD	0.260098	0.516328
CSF1R	0.261162	0.558073
KCNAB2	0.266034	0.479138
GIPR	0.28556	0.502748
RAET1E	0.299184	0.22154
GEM	0.301567	0.664909
RCSD1	0.306149	0.445022
DUSP10	0.310548	0.467033
LPAR5	0.312178	0.55965
PIM1	0.316763	0.444078
NAGPA	0.317369	0.266069
SPINK1	0.321225	0.319457
NAGK	0.321377	0.0759665
C1orf54	0.328525	0.374273
ST3GAL1	0.343222	0.0894041
TM4SF19	0.345452	0.316982
KCNN4	0.362982	0.539011
CEP72	0.369449	0.139318
TIAF1	0.372191	0.277393
DEXI	0.378037	0.170285
PLCXD1	0.381926	0.2318
PEA15	0.38847	0.109461
TOB1	0.388689	0.150654
CXCL16	0.388871	0.267055
PDE2A	0.39214	0.252486
FAM124A	0.418142	0.249259
NDRG1	0.424193	0.342558
ICAM1	0.424941	0.584441
IL6R	0.458343	0.159854
CCRL2	0.459683	0.554739
SULT1C2	0.492764	0.311916
PSG4	0.500152	0.338562
C1R	0.517387	0.458686
ST3GAL4	0.53305	0.087355
CD22	0.600286	0.379411
PTTG1IP	0.649529	0.0860464
ALOXE3	0.669706	0.237101
SLAMF7	0.669922	0.126287
HES1	0.691167	0.191777
CFB	0.700224	0.133488
HKDC1	0.715326	0.2974
PFKFB3	0.748728	0.0668335
HK2	0.756615	0.19472
LCE2C	0.791257	0.953544
HOXB9	0.791388	0.925627
CLC	0.791426	0.898746
PLK3	0.797693	0.119988
CDKN1A	0.831357	0.266158
PTP4A3	0.855047	0.103843
MAFF	0.883189	0.0606257
VEGFA	0.967597	0.0877165
LYPD3	1.1915	0.135626
LCN8	1.86324	0.0832206
TGM5	2.12284	0.141428
